# Supplementary material for: Anti-Neuroinflammatory Effects of Compounds Isolated from Quercus acuta Thunb. Fruits via NF-κB Signaling Inhibition in BV2 Microglia
Source: Molecules. 2025 Nov 22;30(23):4514. doi: 10.3390/molecules30234514 (PMC12693635; doi:10.3390/molecules30234514)
Supplement: Supplementary file 1 [file molecules-30-04514-s001.zip]

Archive with 1 entries (1 files):
- molecules-3965636-supplementary.pdf
